# Supplementary material for: Italian Honeydew Honey Characterization by 1H NMR Spectroscopy
Source: Foods. 2025 Jun 25;14(13):2234. doi: 10.3390/foods14132234 (PMC12249152; doi:10.3390/foods14132234)
Supplement: Supplementary file 1 [file foods-14-02234-s001.zip]

Archive with 1 entries (1 files):
- foods-3667432-supplementary.pdf
